# Supplementary material for: Isolation and Characterization of a Novel Jumbo Phage from Leaf Litter Compost and Its Suppressive Effect on Rice Seedling Rot Diseases
Source: Viruses. 2021 Mar 31;13(4):591. doi: 10.3390/v13040591 (PMC8066314; doi:10.3390/v13040591)
Supplement: Supplementary file 1 [file viruses-13-00591-s001.zip]

Archive with 2 entries (2 files):
- viruses-1156300-supplementary.pdf
- viruses-1156300 - supplementary.xlsx
