# Supplementary material for: Isolation and Characterization of a Novel Jumbo Phage from Leaf Litter Compost and Its Suppressive Effect on Rice Seedling Rot Diseases
Source: Viruses. 2021 Mar 31;13(4):591. doi: 10.3390/v13040591 (PMC8066314; doi:10.3390/v13040591)
Supplement: Supplementary file 1 [file viruses-13-00591-s001.zip › viruses-1156300 - supplementary.xlsx]

## Sheet: Table 2
Table S2 Comparison of host range among FLC6, RSF1, and RSL2.
Species	Strain	Sensitivity 1
		FLC6	RSF1 2	RSL2 2
R. pseudosolanacearum	MAFF106603	+	+	+
R. pseudosolanacearum	MAFF106611	+	+	+
R. pseudosolanacearum	MAFF211270	-	+	-
R. pseudosolanacearum	MAFF301485	-	+	-
R. syzygii subsp. indonesiensis	MAFF211271	-	-	-
R. syzygii subsp. indonesiensis	MAFF327032	-	+	+
1 "+" means lysis of bacteria and "-" means no lysis.
2 Sensitivity to RSF1 and RSL2 is reported by Bhunchoth et al [8].
